# Supplementary material for: Differences in flavonoid pathway metabolites and transcripts affect yellow petal colouration in the aquatic plant Nelumbo nucifera
Source: BMC Plant Biol. 2019 Jun 24;19:277. doi: 10.1186/s12870-019-1886-8 (PMC6592004; doi:10.1186/s12870-019-1886-8)
Supplement: Supplementary file 3 — Table S3. GC-MS data of primary metabolites at five stages of lotus flower colouration. The data was normalized to ribitol and calculated as μg per g dry weight of petals. In the ANOVA and Duncan’s multiple range test results (Item A vs Item B), red and blue indicate comparing with Item A, Item B increased or decreased significantly (p < 0.05), and a, b, c, d indicated significant levels according to Duncan’s multiple range test (p < 0.05). (XLS 50 kb) [file 12870_2019_1886_MOESM3_ESM.xls]

## Sheet: Sheet1
Table S3. GC-MS data of primary metabolites at five stages of lotus flower coloration.
Data																ANOVA and Duncan’s multiple range test (p < 0.05)									Data															ANOVA and Duncan’s multiple range test (p < 0.05)
	WS1-1	WS1-2	WS1-3	WS2-1	WS2-2	WS2-3	WS3-1	WS3-2	WS3-3	WS4-1	WS4-2	WS4-3	WS5-1	WS5-2	WS5-3	WS1 vs WS2	WS2 vs WS3	WS3 vs WS4	WS4 vs WS5	WS1	WS2	WS3	WS4	WS5	YS1-1	YS1-2	YS1-3	YS2-1	YS2-2	YS2-3	YS3-1	YS3-2	YS3-3	YS4-1	YS4-2	YS4-3	YS5-1	YS5-2	YS5-3	YS1 vs YS2	YS2 vs YS3	YS3 vs YS4	YS4 vs YS5	YS1	YS2	YS3	YS4	YS5
Alcohols
Silanol	877.185	1134.95	1267.67	241.882	319.308	347.69	325.804	249.524	308.219	444.863	281.665	572.727	379.937	331.834	335.636					a	b	b	b	b	771.881	1024.94	1277.99	360.096	415.768	292.871	382.925	353.352	244.332	534.195	580.387	568.658	359.995	242.997	295.482					a	b	b	b	b
Glycerol	3838.87	3513.05	3675.96	627.161	800.168	1172.87	986.52	910.035	1172.77	2440.67	2794.08	3147.5	2129.4	1731.09	1628.89					a	a	a	a	a	2076.08	1745.59	1415.1	929.132	1015.55	1101.97	859.403	1044	674.81	1312.21	2478.65	1267.46	1408.95	1337.82	1266.69					a	b	b	a	ab
Myo-Inositol	2936.92	3034.78	2602.25	1840.67	1767.65	1904.72	2164.32	1800.1	2865.64	3873.79	4413.81	4953.83	3376.42	2694.97	3178.25					a	d	cd	a	b	2573.56	2635.97	2698.39	2112.53	1973.94	1831.29	1778.35	2262.4	2363.7	2492.37	2916.59	3237.12	2420.15	2092.23	2241.04					ab	c	c	a	bc
Sugars
D-Psicofuranose	311.441	324.417	345.09	417.354	280.984	297.26	251.189	212.675	289.702	294.124	161.902	274.156	170.934	122.968	101.424					a	a	ab	b	c	409.994	375.367	340.741	347.299	381.49	323.121	263.027	193.573	258.061	274.5	278.177	220.154	484.648	702.953	680.196					b	bc	c	bc	a
D-Allofuranose	88.1317	91.9297	82.9238	70.1678	62.3856	66.2767	51.5915	51.5915	51.5915	53.3195	44.2532	48.7863	94.8023	75.3184	69.5779					a	b	c	c	a	139.878	148.493	157.108	114.484	119.867	117.176	91.4861	99.7803	105.165	73.4921	74.2022	74.9123	88.9903	70.0068	106.346					a	b	c	d	cd
D-(-)-Fructose	8349.17	9509.39	8883.01	4813.06	6814.89	5810.15	8079.79	7339.65	6599.5	15341.3	15649.6	15957.9	22917.8	17642.2	20439.6					c	d	cd	b	a	11849.2	14311.8	11756.4	8006.36	8495.25	6934.33	6211.91	5853.68	4148.23	6826.75	7036.25	6914.22	13001.8	12850	12698.2					a	b	c	bc	a
D-Glucose	7183.51	7690.46	7027.77	4692.92	5079.66	5441.2	6281.13	6186.24	5515.36	6657.03	6487.81	8029.17	12332.1	9831.49	9664.28					b	c	bc	b	a	9827.48	9408.24	8989	7674.11	8365.89	5849.28	7101.2	8238.36	6687.57	6913.46	9212.52	6694	7254.63	6942.79	6630.95					a	b	b	b	b
D-Lactose	108.968	158.702	133.835	241.11	234.454	247.765	316.425	299.849	308.886	215.742	110.076	162.909	615.268	325.497	525.396					a	bc	b	c	a	235.447	286.386	337.325	384.966	357.917	264.757	192.233	312.476	222.934	182.549	187.943	193.909	284.253	279.062	281.53					a	a	ab	b	ab
Sucrose	22871.2	22782.6	20401.7	10820.8	12114.8	11155.9	14833.5	11437.1	14733.5	15449.2	18115.3	25462.4	13598.4	9762.45	14190.4					a	b	b	a	b	26994.9	27669.9	28344.9	14896.2	16746.1	15821.1	10465.7	14190.1	10927.1	11068.9	14614.3	13374.2	9608.95	7230.93	6535.98					a	b	c	c	d
Organic acids
Boric acid	142.865	143.552	152.82	111.832	136.921	118.043	111.99	96.0763	150.031	58.0992	36.8144	37.184	155.036	196.145	237.254					b	b	b	c	a	23.5998	23.5998	23.5998	36.1841	41.3081	23.4875	54.1165	75.3297	64.7231	84.5946	96.485	108.375	20.0563	21.214	18.8987					c	c	b	a	c
Lactic acid	4.49223	3.70053	3.49259	1.09731	1.51798	1.61167	2.6721	2.25963	2.52745	1.92616	2.16954	2.41291	2.30463	3.24538	4.11032					a	d	bc	cd	ab	3.62388	3.65928	3.69468	2.89308	2.39873	1.50865	2.1014	2.66604	1.96014	3.54523	2.59098	3.0681	2.22786	2.01543	1.803					a	b	b	a	b
Oxalic acid	512.936	828.685	859.326	487.795	612.354	789.404	622.147	661.614	677.712	738.332	999.384	552.545	702.857	769.434	635.4					a	a	a	a	a	474.416	577.412	680.408	471.783	440.373	498.818	523.308	564.345	605.383	538.772	395.829	530.838	381.116	602.586	444.501					a	a	a	a	a
Pipecolic acid	48.2293	43.0903	34.0944	55.3074	51.2034	47.4307	67.6514	45.4938	49.4982	16.6362	20.0953	18.7031	67.6614	67.8651	67.4577					c	bc	b	d	a	20.746	25.1345	29.523	77.0563	61.0784	69.0673	35.5853	36.0174	23.1682	17.8169	16.4364	17.5014	22.5002	18.5983	14.6964					bc	a	b	c	c
4-Hydroxybutanoic acid	24.1359	26.0934	25.9493	15.2592	17.9749	18.9627	29.8261	21.5596	28.164	28.9527	20.1055	24.5291	41.8318	39.8985	51.8357					b	c	b	b	a	41.6648	49.1949	56.725	57.519	62.8364	40.504	56.0112	69.8257	45.4016	41.9999	54.427	53.2117	39.7825	34.4634	45.1015					a	a	a	a	a
Butanedioic acid	198.451	184.707	184.192	134.065	166.996	108.485	77.6117	93.9387	114.393	82.1183	53.7842	84.3593	221.73	198.664	258.831					a	b	bc	c	a	285.551	342.285	399.019	187.662	203.012	195.337	84.6349	98.1973	88.5096	113.264	123.302	142.148	137.637	175.816	102.199					a	b	c	c	bc
2-Butenedioic acid	74.1664	68.5678	76.3541	47.6172	40.6855	33.7538	11.648	12.0713	13.6107	8.48547	8.48349	13.7447	60.0037	65.8675	86.0879					a	b	c	c	a	85.5766	102.213	118.849	38.8307	39.8983	38.8081	17.8358	16.5274	15.7375	23.7056	18.9264	25.0003	33.684	33.311	23.7192					a	b	c	bc	bc
Nonanoic acid	50.8052	50.8052	48.3238	49.0787	67.618	77.2346	71.2181	87.796	98.8744	37.285	34.2915	51.8851	71.8495	62.4711	67.1603					cd	bc	a	d	b	36.3134	47.8909	59.4683	84.2665	87.6084	74.4886	57.7774	68.7123	49.2672	30.5163	29.9165	39.9899	38.9031	36.0438	41.7623					bc	a	b	c	c
Malic acid	4498.53	5330.39	4935.14	2302.83	2572.6	2501.23	2543.04	2552.17	3330.05	1919.32	2746.08	2332.7	1923.82	1144.25	1526.83					a	b	b	b	c	4005.5	4615.45	5225.41	3330.35	3333.13	2494.49	4395.3	4125.17	3468.35	5780.33	6762.26	6040.49	4611.29	4279.14	3055.62					b	c	bc	a	bc
4-Aminobutanoic acid	803.713	674.989	727.96	488.021	803.758	430.435	269.945	288.687	414.418	184.705	266.498	245.7	300.915	197.785	255.002					a	a	b	b	b	740.399	740.399	740.399	356.647	538.628	246.649	301.001	350.068	262.708	299.427	288.03	279.43	216.501	214.02	297.404					a	b	b	b	b
L-Threonic acid	1536.94	1755.8	1745.17	1061.03	1191.44	1242.39	1779.23	1453.71	2027.3	2632.91	2758.16	2507.66	722.263	425.621	460.879					b	c	b	a	d	1351.7	1985.85	1635.62	1563.79	1225.51	1350.57	831.419	801.073	1020.5	1171.33	1029.77	1315.92	597.585	823.829	518.18					a	ab	cd	bc	d
L-(+)-Tartaric acid	125.127	139.845	194.815	88.9066	105.958	114.163	99.0755	94.5559	98.1448	94.6737	71.0114	142.413	147.681	102.806	132.137					a	b	b	b	ab	107.759	135.019	162.28	111.293	105.808	90.5692	71.0765	79.5977	78.3972	85.2683	98.1188	100.872	101.055	115.247	108.602					a	bc	c	bc	b
2-Keto-l-gluconic acid	62.9432	77.0084	76.6285	80.9841	76.6379	66.694	55.4756	54.276	69.2654	46.262	95.3153	91.6521	69.366	52.2233	55.2967					a	a	a	a	a	109.264	125.077	108.442	73.0947	72.8247	48.7088	47.0584	60.9209	62.9849	74.1639	63.9667	88.3254	76.8354	98.5131	74.2441					a	bc	c	bc	b
Terephthalic acid	100.485	114.605	106.491	49.794	61.5991	71.0988	121.292	137.71	104.873	61.954	71.4521	68.1223	29.9678	29.9492	23.7303					a	b	a	b	c	26.3405	24.8417	25.6312	54.9452	33.5398	36.5683	37.1875	28.4649	36.141	30.2437	37.0341	29.8292	34.9743	52.7977	39.9919					b	a	ab	ab	a
Shikimic acid	268.376	230.709	230.554	220.019	300.209	211.685	134.05	162.328	105.772	33.1078	30.9571	32.0325	17.0814	14.9977	12.9139					a	a	b	c	c	167.082	182.663	198.244	205.132	214.12	142.782	120.215	161.782	137.705	88.4031	89.2871	105.387	26.9282	43.5173	35.2227					ab	a	b	c	d
Citric acid	1906.69	1901.14	1742.99	729.804	500.944	553.786	322.273	530.842	426.558	709.251	823.085	677.238	336.903	251.577	294.24					a	bc	cd	b	d	2106.31	2355.77	1856.86	1258.49	1098.85	849.339	743.404	675.034	705.625	914.499	742.753	773.387	1174.91	1561.55	1517.07					a	c	d	cd	b
2-Ketoglutaric acid	1872.31	1504.88	1696.71	502.794	1641.28	1746.28	1610.08	2482.44	1636.42	3926.06	3463.07	5068.77	2194.99	1696.31	2693.68					b	b	b	a	b	1281.94	1497.04	1712.15	1862.18	1985.03	1739.33	509.154	669.631	830.108	1379.11	1682.94	2150	552.485	506.758	461.032					a	a	b	a	b
Quininic acid	529.11	530.388	546.892	437.89	449.405	444.372	277.478	442.052	599.383	333.598	301.745	568.89	208.339	132.944	136.656					a	a	a	a	b	293.357	342.741	392.125	370.074	345.513	300.331	447.286	421.547	515.188	557.825	580.568	491.346	389.751	652.596	370.904					b	b	ab	a	ab
Ascorbic acid	1327.43	1375.15	1422.86	2676.75	2392.68	2534.72	3596.38	3850.54	4104.7	517.409	443.799	370.19	2830.4	2151.79	3509.01					c	b	a	d	b	2042.55	2221.29	2400.03	1876.94	1757.34	1996.54	2913.42	3766.2	4618.98	2760.13	3673.41	2821.76	2507.9	2142.77	1620.82					bc	c	a	ab	bc
Palmitic acid	7316.77	8212.99	7780.51	3627.8	3620.26	4303.72	5686.42	3973.14	4360.82	5234.81	3255.7	4245.25	5311.15	5623.08	6690.57					a	c	bc	c	b	9113.87	8499.3	7884.72	4953.56	5696.8	3400.65	4313.7	5511.51	3071.2	5795.43	6725.16	6311.72	5236.58	4685.63	4134.67					a	c	c	b	c
Linoelaidic acid	651.281	606.573	695.99	455.302	558.003	598.981	642.345	555.713	728.976	1112.48	1202.56	1751.94	1012.41	1211.94	1186.6					b	b	b	a	a	1057.38	1738.29	1091.83	666.558	787.485	539.314	768.951	827.526	515.721	842.345	1139.72	891.294	995.53	697.072	933.467					a	b	b	ab	b
α-Linolenic acid	203.545	331.049	353.508	241.779	361.173	333.239	664.341	308.106	403.524	484.649	547.218	804.985	490.352	601.44	654.047					b	b	ab	a	a	486.68	817.532	536.638	366.79	405.421	274.958	477.069	542.091	315.545	452.877	745.013	544.624	615.693	465.438	683.183					a	b	ab	ab	ab
Sebacic acid	510.575	636.879	714.679	684.461	432.573	740.764	408.232	667.71	306.542	299.897	234.047	365.747	178.338	174.407	181.289					a	a	ab	bc	c	440.971	505.773	473.372	300.542	295.463	330.742	89.8411	77.6757	97.5564	62.221	74.2432	86.2653	150.322	135.262	120.202					a	b	d	d	c
Amino acids
L-Valine	55.503	59.4698	73.5828	22.3235	57.8198	51.7668	15.4517	18.7888	20.1516	7.83601	10.1783	11.8588	28.2271	24.5468	42.7365					a	b	cd	d	bc	20.1987	50.4087	29.1627	21.8366	24.0544	17.498	11.1727	11.4251	10.9204	9.79802	8.47622	11.966	11.252	11.4302	11.3411					a	ab	b	b	b
L-Isoleucine	35.5143	30.9282	34.0921	29.8419	26.7426	32.9411	7.6723	8.09305	11.2128	5.67609	5.80346	5.54872	23.8538	17.251	27.9184					a	a	c	c	b	38.766	49.0426	28.4894	20.7436	17.7537	11.9898	14.8421	8.93205	9.17306	6.85734	6.28312	5.70891	6.8512	8.25806	7.55463					a	b	bc	c	bc
L-Serine	229.373	164.222	180.181	124.694	145.58	166.466	70.2107	93.6329	95.9269	45.0724	39.7852	42.4288	246.877	242.587	238.297					b	c	d	E	a	241.019	241.019	241.019	180.006	202.381	154.892	80.6397	84.5261	83.6031	79.8979	58.5985	74.9429	91.6328	125.787	123.084					a	b	d	d	c
L-Threonine	180.645	178.291	211.378	117.228	165.8	137.057	47.8502	75.6828	74.7045	30.4428	35.5973	63.2864	90.6411	57.2285	84.9489					a	b	c	c	c	169.828	169.828	169.828	147.673	136.892	118.302	72.5806	80.176	71.0992	51.4216	45.5415	56.7801	46.5782	64.8955	76.8073					a	b	c	d	dc
Serine	151.432	116.436	186.428	65.8386	22.2882	18.1368	10.3348	10.823	6.97658	11.1794	10.6846	10.932	49.98	41.1695	32.359					a	b	b	b	b	19.5231	19.5231	19.5231	19.842	21.0469	21.8623	6.51888	6.15451	6.63937	11.7131	8.52715	13.6077	10.76	10.4575	11.0625					a	a	b	b	c
L-Aspartic acid	69.3242	76.7687	61.8797	124.356	137.234	111.479	44.2275	52.7178	50.5867	20.895	59.9308	37.0602	46.1713	34.3603	43.4201					b	a	c	c	c	162.881	186.664	139.099	126.734	123.519	97.4036	48.3552	44.8669	59.0144	20.3701	17.4082	30.2528	42.5861	63.9304	48.8453					a	b	c	d	c
β-Alanine	60.3715	71.1556	74.0185	55.8672	53.1536	58.5807	21.6329	24.2303	20.5189	26.4793	16.7382	17.1363	24.5871	15.6982	19.0932					a	b	c	c	c	38.9631	38.9631	38.9631	32.9912	39.2109	26.7715	31.3644	19.1474	18.5993	27.9444	28.5492	37.0516	20.2686	12.6717	14.0734					a	ab	bc	ab	c
L-5-Oxoproline	383.443	400.745	392.11	173.455	274.018	173.461	165.188	149.984	154.062	224.61	240.046	208.25	207.16	131.086	189.295					a	b	b	b	b	620.638	670.507	570.769	303.75	308.099	248.912	199.69	186.986	165.989	206.19	181.726	214.444	190.823	159.788	174.732					a	b	c	c	c
L-Glutamic acid	763.722	735.77	791.674	359.98	214.7	287.34	88.4842	110.319	84.543	139.362	168.592	110.133	80.8767	82.4783	79.2752					a	b	c	c	c	277.032	277.032	277.032	351.666	203.394	225.807	108.407	94.8185	86.3117	211.159	194.774	227.545	106.082	150.587	121.8					a	a	b	ab	b
L-Tyrosine	189.474	241.297	250.011	79.0249	100.351	121.678	46.5581	41.1985	35.8389	52.8928	71.4912	62.192	32.7256	30.658	28.5904					a	b	c	c	c	226.025	273.011	179.04	88.3776	95.262	83.8872	36.8517	35.2479	24.4357	97.4951	102.823	108.15	18.6716	20.4713	16.9944					a	b	c	b	c
Fatty acids
Glyceric acid	1936.96	2860.37	2597.18	928.333	1093.94	1494.08	1734.74	1629.93	1839.55	4276.44	5129.96	5983.47	3314.08	2895.04	3733.11					c	d	cd	a	b	179.759	196.225	212.691	279.26	269.919	237.074	192.375	224.789	159.961	723.132	595.994	850.271	2390.6	1561.84	1976.22					c	c	c	b	a
Stearic acid	5050.41	6124.4	5817.16	2647.27	2706.11	3135.72	3914.93	2819.65	2966.08	3262.02	2114.62	2688.32	3582.95	3795.69	4590.55					a	c	bc	c	b	6451.56	8865.24	5880.98	3755.09	4227.58	2530.11	3039.64	3975.87	2169.08	3815.71	4463.15	4342.67	3522.02	3149.17	2776.32					a	b	b	b	b
1-Monopalmitin	1268.14	1418.87	1569.6	386.035	459.819	434.074	893.093	518.313	665.135	894.064	563.279	728.671	707.621	765.677	997.653					a	c	bc	b	b	1236.24	1936.14	1485.89	795.638	773.013	492.471	479.029	687.645	518.483	1220.9	1330.6	1241.08	689.017	478.251	538.234					a	b	b	a	b
Glycerol monostearate	1476.12	2365.51	1561.28	636.811	653.093	717.198	931.237	711.443	802.688	743.82	529.692	636.756	655.577	578.817	920.959					a	b	b	b	b	2072.16	2315.84	1828.47	1272.86	1187.85	1031.03	555.71	818.036	690.468	1194.67	1453.54	1553.7	623.923	399.478	454.421					a	b	c	b	c
