# Supplementary material for: Differences in flavonoid pathway metabolites and transcripts affect yellow petal colouration in the aquatic plant Nelumbo nucifera
Source: BMC Plant Biol. 2019 Jun 24;19:277. doi: 10.1186/s12870-019-1886-8 (PMC6592004; doi:10.1186/s12870-019-1886-8)
Supplement: Supplementary file 4 — Table S4. Secondary Metabolites detected at the five flower coloration stages of MLQS and YGB. Metabolites identification was performed by mass fragment analysis (MS/MS), matching their retention times and mass spectra to known standards, or making comparisons to reported metabolites in references and databases. Levels of metabolite identifications according to Sumner et al. Metabolomics (2007) 3:211–221. (XLS 43 kb) [file 12870_2019_1886_MOESM4_ESM.xls]

## Sheet: Sheet1
Table S4. Secondary Metabolites detected at the five flower coloration stages of MLQS and YGB.
Tentative Compound name	Putative Compound	RT (min)	Mode	m/z	Main fragments	Identification	Levels of identification	Suggestions in reference Reference
Phenylalanine	Phenylalanine	2.688	＋	166.085	120.08 103.054	MS/MS	3
Coumaric acid1	Coumaric acid	6.003	－	163.04	119.0433 75.0083	MS/MS	3
Coumaric acid2	Coumaric acid	9.049	－	163.04	119.051	MS/MS	3
Dihydrokaemferol1	Dihydrokaemferol	7.72	－	287.056		MS/MS	3
Dihydrokaemferol2	Dihydrokaemferol	10.754	－	287.056		MS/MS	3
Dihydrokaempferol derivative1	Dihydrokaempferol-O-hexoside	7.773	－	447.15	287.0559 301.0722 259.0608	MS/MS	3
Dihydrokaempferol derivative2	Dihydrokaempferol-O-hexoside	8.09	－	449.109	287.0529 259.0605 269.0449	MS/MS	3
Dihydrokaempferol derivative3	Dihydrokaempferol derivative	8.127	＋	865.199	287.0494 575.1174	MS/MS	3
Dihydroquercetin1	Dihydroquercetin	8.733	－	303.051		MS/MS	3
Dihydroquercetin2	Dihydroquercetin	9.696	－	303.052		MS/MS	3
Dihydromyricetin1	Dihydromyricetin	8.255	－	319.046		MS/MS	3
Dihydromyricetin2	Dihydromyricetin	8.67	－	319.047		MS/MS	3
Isorhamnetin1	Isorhamnetin	9.598	＋	317.066	302.043	MS/MS	3
Isorhamnetin2	Isorhamnetin	9.924	＋	317.066	285.038	MS/MS	3
Isorhamnetin derivative1	Isorhamnetin-O-hexoside	9.924	＋	479.118	317.065	MS/MS	2	Isorhamnetin 3-O-glucoside(Iso-3-Glu)[7]
Isorhamnetin derivative2	Isorhamnetin derivative2	10.097	＋	983.172	315.051 491.0833	MS/MS	3
Isorhamnetin derivative3	Isorhamnetin-O-hexoside derivative	10.103	－	491.081	315.052	MS/MS	2	Isorhamnetin 3-O-glucuronide(Iso-3-Gln)[7]
Isorhamnetin derivative4	Isorhamnetin-O-hexoside derivative	10.107	＋	493.097	317.065	MS/MS	2	Isorhamnetin 3-O-glucuronide(Iso-3-Gln)[7]
Isorhamnetin derivative5	Isorhamnetin O-rutinoside	9.606	－	623.162	315.051	MS/MS	2	Isorhamnetin 3-O-rutinoside(Iso-3-Rut)[7]
Isorhamnetin derivative6	Isorhamnetin-O-hexoside-hexoside	7.713	＋	639.158	315.0495 477.1028 519.1164	MS/MS	3
Isorhamnetin derivative7	Isorhamnetin-O-hexoside-hexoside dirivative	7.804	＋	653.136	315.0497 477.0962	MS/MS	3
Isorhamnetin derivative8	Isorhamnetin derivative8	10.169	＋	697.373	315.0508 491.0833	MS/MS	3
Isorhamnetin derivative9	Isorhamnetin derivative9	9.59	＋	737.155	315.0508 623.1626	MS/MS	3
Isorhamnetin derivative10	Isorhamnetin derivative10	9.922	－	969.193	315.0525 491.0842	MS/MS	3
Kaempferol	Kaempferol	9.669	＋	287.054		MS/MS	3
Kaempferol derivative1	Kaempferol 3-O-galactoside	9.669	＋	449.108	287.055	MS/MS	2	Kaempferol 3-O-galactoside(Kae-3-Gal)[7]
Kaempferol derivative2	Kaempferol O-rutinoside	9.523	－	593.151	285.041	MS/MS	2	Kaempferol 3-O-robinobioside(Kea-3-Rob)[6]
Kaempferol derivative3	Kaempferol O-rutinoside	9.524	＋	595.165	287.055	MS/MS	2	Kaempferol 3-O-robinobioside(Kea-3-Rob)[6]
Kaempferol derivative4	Kaempferol-O-hexoside-hexoside dirivative	9.128	－	607.13	285.04	MS/MS	3
Kaempferol derivative5	Kaempferol derivative5	9.943	＋	923.151	285.041 461.073	MS/MS	3
Kaempferol derivative6	Kaempferol derivative6	9.955	＋	939.183	285.0389 461.0707	MS/MS	3
Kaempferol derivative7	Kaempferol derivative7	9.927	＋	969.193	285.0401 461.0726 507.1181	MS/MS	3
Kaempferol derivative8	Kaempferol-O-pentoside derivative	6.719	－	419.059	285.0422 299.0014 283.0293 264.9973 327.0193 314.978	MS/MS	3
Kaempferol derivative9	Kaempferol O-rutinoside	6.64	＋	595.145	287.0504 409.0907 247.0597	MS/MS	3
Kaempferol derivative10	Kaempferol-O-pentoside-pentoside derivative	9.848	－	561.086	285.0395 447.0944	MS/MS	2	dihydropentouside[6]
Kaempferol derivative11	Kaempferol-O-hexoside derivative	8.952	＋	463.087	287.055	MS/MS	3
Kaempferol derivative12	Kaempferol-O-pentoside-pentoside	7.561	＋	579.149	287.054	MS/MS	3
Kaempferol derivative13	Kaempferol-O-pentoside-pentoside	6.825	＋	581.149	287.055	MS/MS	3
Kaempferol derivative14	Kaempferol-O-hexoside derivative	9.961	＋	463.086	287.054	MS/MS	3
Kaempferol derivative15	Kaempferol-O-hexoside derivative	9.922	－	461.073	285.041	MS/MS	2	Kaempferol 3-O-glucuronide(Kae-3-Gln)[7]
Kaempferol derivative16	Kaempferol-O-hexoside derivative	6.813	－	463.088	285.039	MS/MS	3
Kaempferol derivative17	Kaempferol-O-hexoside derivative	8.918	－	465.104	285.038	MS/MS	3
Kaempferol derivative18	Kaempferol-O-pentoside-pentoside	6.519	＋	579.148	287.0543 409.0906	MS/MS	3
Kaempferol derivative19	Kaempferol-O-pentoside-pentoside	6.831	＋	579.15	287.0543 409.0906	MS/MS	3
Quercetin1	Quercetin1	11.989	－	301.038		MS/MS	3
Quercetin2	Quercetin	8.247	－	301.036	175.0048 125.0218 85.4351	MS/MS	3
Quercetin3	Quercetin	8.676	＋	303.05	153.3021, 229.5131	standard	1
Quercetin4	Quercetin4	9.375	－	301.035		MS/MS	3
Quercetin derivative1	Quercetin derivative1	8.996	＋	325.057	303.0474 185.0096 71.0509 85.0264	MS/MS	3
Quercetin derivative2	Quercetin-O-pentoside-pentoside derivative	6.376	＋	597.144	303.049	MS/MS	3
Quercetin derivative3	Quercetin O-rutinoside	8.984	－	609.146	301.035	MS/MS	2	rutin[7]
Quercetin derivative4	Quercetin-O-hexoside-hexoside dirivative	8.671	－	623.125	301.036	MS/MS	3
Quercetin derivative5	Quercetin-O-hexoside-hexoside dirivative	8.255	＋	639.099	301.0372 319.0459	MS/MS	3
Quercetin derivative6	Quercetin derivative6	9.321	＋	941.163	301.0324 477.0681	MS/MS	3
Quercetin derivative7	Quercetin derivative7	9.387	＋	956.144	301.0351 477.068	MS/MS	3
Quercetin derivative8	Quercetin-O-pentoside derivative	10.264	－	445.244	301.0362 284.0279 314.0399 300.0259	MS/MS	3
Quercetin derivative9	Quercetin-O-hexoside derivative	8.997	＋	462.348	303.0483 245.186 322.2368 341.2449	MS/MS	3
Quercetin derivative10	Quercetin 3-O-hexoside	9.277	＋	465.102	303.0495, 85.0267 ,447.2714,107.0799	standard	1
Quercetin derivative11	Quercetin-O-hexoside derivative	9.37	－	477.068	301.035	MS/MS	2	Quercetin 3-O-glucuronide(Qc-3-Gln)[7]
Quercetin derivative12	Quercetin-O-hexoside derivative	9.364	＋	480.085	303.05	MS/MS	3
Quercetin derivative13	Quercetinl-O-hexoside derivative	9.412	＋	498.056	303.0491 340.9957	MS/MS	3
Quercetin derivative14	Quercetinl-O-hexoside derivative	9.905	－	507.114	301.0342 344.0531	MS/MS	3
Quercetin derivative15	Quercetin-O-pentoside-pentoside derivative	9.235	－	577.082	301.0361 463.0882	MS/MS	2	dihydropentouside
Myricetin derivative	Myricetin-O-hexoside derivative	8.695	－	493.062	317.031	MS/MS	2	Myricetin 3-O-glucuronide(Myr-3-Gln)[7]
Catechin1	catechin/epicatechin	7.975	－	289.072	109.0289 57.0531	MS/MS	3
Catechin2	catechin/epicatechin	7.721	－	289.075	109.0303 203.072 245.0826 57.0355	MS/MS	3
Catechin derivative1	catechi·2H2O	7.137	－	325.093	289.0705 245.0836 203.0714 179.0373	MS/MS	3
Catechin derivative2	catechin-O-pentoside-pentoside derivative	7.432	＋	593.131	289.0718 407.0776	MS/MS	3
Catechin derivative3	catechin-O-pentoside-pentoside derivative	5.872	＋	593.13	289.0692 407.0778 467.0915	MS/MS	3
Catechin derivative4	catechin-O-pentoside-pentoside derivative	7.188	－	579.14	289.0721 245.0814	MS/MS	3
Catechin derivative5	catechin-O-hexoside-hexoside dirivative	8.083	＋	618.183	289.0711 245.0809	MS/MS	3
Catechin derivative6	catechin derivative	8.405	＋	720.157	289.069	MS/MS	3
Catechin derivative7	catechin derivative	7.251	－	355.067	289.0715 195.0651 95.027 85.0297 57.0363	MS/MS	3
Catechin derivative8	3H2O+CHO	8.041	－	374.109	289.0729 166.0512 125.0249	MS/MS	3
Catechin derivative9	catechin-O-pentoside-pentoside derivative	6.784	－	577.135	289.0729 407.0765	MS/MS	3
Catechin derivative10	catechin-O-pentoside-pentoside derivative	7.44	－	577.135	289.0711 407.0775	MS/MS	3
Catechin derivative11	catechin-O-pentoside-pentoside derivative	8.395	－	577.136	289.0715 407.0757	MS/MS	3
Catechin derivative12	catechin-O-pentoside-pentoside derivative	3.427	－	577.136	289.0703 407.0776	MS/MS	3
