# Supplementary material for: Differences in flavonoid pathway metabolites and transcripts affect yellow petal colouration in the aquatic plant Nelumbo nucifera
Source: BMC Plant Biol. 2019 Jun 24;19:277. doi: 10.1186/s12870-019-1886-8 (PMC6592004; doi:10.1186/s12870-019-1886-8)
Supplement: Supplementary file 6 — Table S5. LC-MS data of secondary metabolites at five stages of lotus flower colouration. The data was normalized to lidocaine and calculated as μg per g dry weight of petals. In the ANOVA and Duncan’s test results (Item A vs Item B), red and blue indicate comparing with Item A, Item B increased or decreased significantly (p < 0.05), and a, b, c, d indicated significant levels according to Duncan’s multiple range test (p < 0.05). (XLS 83 kb) [file 12870_2019_1886_MOESM6_ESM.xls]

## Sheet: Sheet1
Table S5. LC-MS data of secondary metabolites at five stages of lotus flower coloration.																													Table S5. LC-Q-TOF-MS data of secondary metabolites (A) and the sum of secondary metabolites and derivatives (B) at five stages of lotus flower coloration.
Data																ANOVA and Duncan’s multiple range test (p < 0.05)									Data															ANOVA and Duncan’s multiple range test (p < 0.05)
	WS1-1	WS1-2	WS1-3	WS2-1	WS2-2	WS2-3	WS3-1	WS3-2	WS3-3	WS4-1	WS4-2	WS4-3	WS5-1	WS5-2	WS5-3	WS1 vs WS2	WS2 vs WS3	WS3 vs WS4	WS4 vs WS5	WS1	WS2	WS3	WS4	WS5	YS1-1	YS1-2	YS1-3	YS2-1	YS2-2	YS2-3	YS3-1	YS3-2	YS3-3	YS4-1	YS4-2	YS4-3	YS5-1	YS5-2	YS5-3	YS1 vs YS2	YS2 vs YS3	YS3 vs YS4	YS4 vs YS5	YS1	YS2	YS3	YS4	YS5
Phenylalanine	44.6096	49.7384	55.2286	16.9465	24.5958	36.6948	3.13381	4.2358	4.72438	1.21869	2.5447	2.55837	1.90138	2.10694	2.03719					a	b	c	c	c	46.4961	29.3443	44.1155	25.2009	26.898	25.7558	6.42794	6.73665	7.38457	4.21198	3.32861	4.00672	3.30168	3.97701	3.53176					a	b	c	c	c
Coumaric acid1	1.48068	1.11369	1.34058	0.86899	1.11238	1.34446	0.824552	0.817768	1.14319	0.435574	0.57711	0.575975	0.330302	0.43812	0.395048					a	ab	b	c	c	1.45628	1.35012	1.59658	1.7233	1.2563	2.11698	0.328651	0.401049	0.487167	0.235442	0.203819	0.25644	0.18484	0.160247	0.15162					a	a	b	b	b
Coumaric acid2	0.533072	0.596892	0.663626	0.35114	0.52784	0.353617	4.50547e-07	4.16127e-07	6.55143e-07	3.64417e-07	4.35203e-07	4.5481e-07	2.86224e-07	3.20659e-07	3.13492e-07					a	b	c	c	c	0.103591	0.359905	0.339368	0.0931624	0.107105	0.131183	3.71103e-07	3.5311e-07	4.74456e-07	3.69652e-07	3.5976e-07	3.79831e-07	3.47775e-07	3.58182e-07	3.42938e-07					a	b	b	b	b
Dihydromyricetin1	5.62989	3.15993	3.50892	5.61406	5.508	6.92245	4.44298	6.45953	9.012	1.71635	3.21094	2.87076	0.632204	0.708262	0.692432					ab	a	a	bc	c	3.00062	2.23541	3.8578	4.86927	3.70167	7.23915	3.40756	4.51849	6.29577	4.45687	3.89748	4.73081	1.70635	2.43013	0.696912					bc	a	ab	ab	c
Dihydromyricetin2	0.507589	0.32796	0.305303	0.513496	0.517612	0.513177	0.272607	0.506286	0.618274	0.0979106	0.215356	0.185128	2.86224e-07	3.20659e-07	3.13492e-07					a	a	a	b	b	0.372973	0.279152	0.478174	0.521193	0.391908	0.738695	0.196087	0.27283	0.424219	0.241043	0.165021	0.251433	3.47775e-07	3.58182e-07	3.42938e-07					b	a	bc	c	d
Dihydroquercetin1	0.0841344	0.0521334	0.0628847	4.11018e-07	3.68725e-07	4.60007e-07	4.50547e-07	4.16127e-07	6.55143e-07	0.0602305	0.07421	0.0727879	0.0559313	0.070179	0.0550915					a	b	b	a	a	0.150617	0.114692	0.172265	4.95068e-07	4.72753e-07	6.88342e-07	3.71103e-07	3.5311e-07	4.74456e-07	0.0385247	0.0730875	0.100861	0.294553	0.197375	0.307904					b	d	d	c	a
Dihydroquercetin2	0.185016	0.182381	0.230433	0.0499238	0.0437671	0.102155	0.0831385	0.178476	0.245623	0.0541502	0.0659731	0.0662189	0.00797669	0.00893632	0.00873659					a	b	a	b	b	0.813552	0.649851	1.10817	0.036636	0.0645523	0.0692316	1.01285	1.07744	1.5132	1.106	0.83385	1.03897	0.136795	0.247694	0.186022					b	c	a	ab	c
Dihydrokaemferol1	3.45666e-07	3.40743e-07	3.39061e-07	4.11018e-07	3.68725e-07	4.60007e-07	0.275534	0.120498	0.377886	0.33521	0.304194	0.372975	0.277971	0.330266	0.345269					b	b	a	a	a	3.7573e-07	3.72293e-07	3.87028e-07	4.95068e-07	4.72753e-07	6.88342e-07	0.162083	0.177919	0.199299	0.146208	0.138538	0.1405	0.122959	0.140348	0.117806					c	c	a	b	b
Dihydrokaemferol2	0.110712	0.0728662	0.0930025	0.134335	0.120768	0.107522	0.157287	0.0855992	0.241647	0.245812	0.259456	0.342426	0.0929214	0.0869647	0.0682684					b	b	b	a	b	0.214795	0.181653	0.3011	0.252182	0.259892	0.396523	0.223446	0.235601	0.364341	0.299523	0.199066	0.208057	0.0618226	0.0656135	0.0568859					a	a	a	a	b
Dihydrokaempferol derivative1	0.425804	0.654724	0.379781	0.336042	0.361846	0.32395	0.205006	0.193134	0.409346	0.164144	0.211424	0.174931	0.061226	0.10985	0.0866913					a	ab	b	bc	c	0.426125	0.548541	0.57613	0.610094	0.850157	0.680579	0.667123	0.696968	1.06275	0.475808	0.557716	0.585495	0.66335	0.640836	0.640635					b	ab	a	b	ab
Dihydrokaempferol derivative2	1.01893	0.909284	1.33971	1.46452	0.904658	1.75683	3.5054	1.70069	4.46443	4.01678	3.90298	4.89336	2.87477	4.68613	3.86501					b	b	a	a	a	5.15495	4.30195	6.14769	7.5037	6.07	10.5456	5.01285	5.0915	5.91536	5.09357	4.88333	5.17029	4.52718	4.64732	4.73191					b	a	b	b	b
Dihydrokaempferol derivative3	0.363405	0.598269	0.413994	0.489874	0.432203	0.67436	0.187224	0.233685	0.306931	0.186231	0.184173	0.192148	0.118832	0.0912933	0.00163315					a	a	b	b	b	0.0429634	1.53601	2.31811	5.31084	3.94872	4.62648	2.29067	1.73357	2.61877	2.74993	2.42485	3.00048	2.20863	2.10684	1.52316					c	a	bc	b	bc
Isorhamnetin1	0.623728	0.832905	0.706433	1.11699	0.791965	1.24648	2.07328	1.75638	2.33064	1.09411	1.75938	1.72746	2.86224e-07	3.20659e-07	3.13492e-07					c	c	a	b	d	0.833638	1.24707	1.15019	1.98438	2.81635	3.16788	3.17005	2.87485	4.0434	3.30498	2.98683	3.22205	3.47775e-07	3.58182e-07	3.42938e-07					b	a	a	a	c
Isorhamnetin2	0.694697	0.82809	0.614057	1.23978	0.795478	1.11853	4.02029	3.47104	5.08357	3.34701	4.75108	4.43261	2.28204	3.1595	2.98394					c	c	a	a	b	0.283954	0.399506	0.377551	0.948208	1.13899	1.99841	7.94987	5.96497	6.64513	8.47642	8.77798	8.21053	12.1501	10.763	11.4912					d	d	c	b	a
Isorhamnetin derivative1	1.25252	1.3459	1.1057	1.97299	1.31098	1.64809	7.13869	3.99687	9.38405	6.50842	10.0822	8.26769	4.79399	6.00352	5.62679					b	b	a	a	a	0.409926	0.53288	0.518419	1.63228	2.83912	2.52895	12.97	9.50822	10.5382	13.9161	14.4862	13.4968	22.9586	21.142	22.2415					d	d	c	b	a
Isorhamnetin derivative2	3.45666e-07	3.40743e-07	3.39061e-07	0.113459	0.095058	0.110199	1.46854	1.0361	1.12702	1.96175	2.01878	1.7177	1.35466	2.14665	1.79119					c	c	b	a	a	3.7573e-07	3.72293e-07	3.87028e-07	0.251288	0.337146	0.349391	8.09276	5.06349	8.57508	10.0811	9.96478	9.34964	17.5057	12.726	16.6677					d	d	c	b	a
Isorhamnetin derivative3	0.83486	0.914942	0.916331	2.39972	1.59018	2.38651	5.86886	3.20639	7.56145	5.0632	6.22045	5.81407	3.43228	4.37518	3.1375					c	bc	a	a	ab	0.808636	1.28922	1.39028	4.36363	6.09012	7.46343	17.2195	12.9098	16.7699	18.5557	17.1452	18.0508	20.9415	18.9249	19.0619					d	c	b	ab	a
Isorhamnetin derivative4	3.45666e-07	3.40743e-07	3.39061e-07	1.04212	0.699175	1.07055	2.95801	1.37671	2.71709	2.96119	3.33963	3.08986	1.98374	2.65313	2.33106					c	b	a	a	a	3.7573e-07	3.72293e-07	3.87028e-07	1.77958	2.49336	2.97856	11.5099	8.6445	9.72686	14.0087	13.8126	13.4916	17.7728	15.4655	16.8491					E	d	c	b	a
Isorhamnetin derivative5	4.23522	6.73226	4.79461	9.99092	6.595	9.98565	14.3402	14.3576	21.5881	8.68732	11.1178	10.0657	3.75515	4.97739	4.48952					cd	bc	a	b	d	8.97982	8.37454	9.79368	15.3977	21.8766	24.5437	21.6905	20.1172	27.0275	20.6925	20.1153	20.0366	21.8859	20.7929	18.4325					b	a	a	a	a
Isorhamnetin derivative6	0.181412	0.138292	0.233689	0.224751	0.207784	0.281518	0.286621	0.21799	0.513357	0.386105	0.381127	0.32315	0.143033	0.212245	0.244324					c	abc	ab	a	bc	0.044485	0.0720487	0.0756631	0.153988	0.249012	0.189539	0.498716	0.516622	0.411704	0.39573	0.530382	0.367311	0.668022	0.651639	0.769909					d	c	b	b	a
Isorhamnetin derivative7	3.45666e-07	3.40743e-07	3.39061e-07	4.11018e-07	3.68725e-07	4.60007e-07	0.0205472	0.0140492	0.035944	0.0311828	0.0258869	0.0237411	0.017962	0.0238973	0.0215182					b	b	a	a	a	3.7573e-07	3.72293e-07	3.87028e-07	4.95068e-07	4.72753e-07	6.88342e-07	0.0846492	0.0919167	0.0689966	0.0764791	0.111881	0.0741737	0.142295	0.126704	0.156174					c	c	b	b	a
Isorhamnetin derivative8	0.162029	0.0972397	0.168862	0.152236	0.126524	0.256302	0.411345	0.23243	0.560983	0.423678	0.356326	0.389997	0.14422	0.240434	0.23506					b	b	a	a	b	0.0694209	0.0721551	0.0680058	0.142992	0.22402	0.265991	0.522287	0.628594	0.483307	0.370939	0.403423	0.354643	0.325118	0.528555	0.595484					d	c	a	b	ab
Isorhamnetin derivative9	0.395332	0.623952	0.453557	1.47381	0.762413	1.30942	2.33097	2.08	3.12696	1.40096	1.83168	1.58272	0.546743	0.870845	0.725105					d	bc	a	b	cd	0.732641	1.29218	1.2691	1.54883	1.67433	2.72227	2.80245	3.25823	3.26221	2.11004	2.32222	1.984	3.49051	3.03006	3.85747					c	b	a	b	a
Isorhamnetin derivative10	0.0803659	0.101976	0.103005	0.595715	0.49624	0.571462	6.8857	5.27322	6.59163	4.56615	6.98079	6.04746	2.70811	4.52558	3.69526					c	c	a	a	b	0.028396	0.0422534	0.047166	0.285217	0.207298	0.491298	2.00198	1.55904	1.37499	2.50708	4.5913	4.23259	3.57809	4.5378	5.14178					c	c	b	a	a
Kaempferol	0.490924	0.482568	0.482902	1.34475	1.00136	1.37714	11.955	8.65045	9.85441	9.74421	17.4758	20.2995	10.2207	12.2163	11.7373					c	c	b	a	ab	0.281541	0.34761	0.335671	1.46433	1.78096	2.90914	1.03285	1.07152	2.0754	1.174	1.31856	2.05261	6.38636	8.5763	10.1251					c	b	bc	bc	a
Kaempferol derivative1	0.452027	0.490934	0.44433	0.62576	0.429258	0.612589	10.2646	8.80273	12.7919	10.9761	9.5907	17.5003	18.7066	35.6468	34.0075					c	c	b	b	a	0.261125	0.337438	0.281553	1.04722	1.2491	2.25332	0.713627	0.798437	1.23327	2.53446	3.61976	3.52124	12.2716	16.5053	19.5047					b	b	b	b	a
Kaempferol derivative2	0.494676	0.481266	0.537005	0.654921	0.443857	0.798707	7.01616	5.3946	6.78412	6.47046	7.54641	8.66288	6.17859	8.47394	7.52587					b	b	a	a	a	0.44939	0.490986	0.456491	0.665406	1.00101	1.50288	0.629803	0.790603	0.860256	0.734222	0.710752	0.770016	0.986418	0.834729	1.32066					b	a	ab	ab	a
Kaempferol derivative3	0.162741	0.160169	0.20715	0.350719	0.167255	0.318839	0.836758	0.674111	1.37216	2.0431	2.67249	3.27968	2.11175	2.99296	2.69728					c	c	b	a	a	0.179807	0.148248	0.205843	0.271224	0.369539	0.62555	0.304481	0.32917	0.388417	0.347191	0.365788	0.594715	0.458075	0.371351	0.58302					b	a	a	a	a
Kaempferol derivative4	0.0890732	0.0675469	0.0746506	4.11018e-07	3.68725e-07	4.60007e-07	15.5249	12.1745	15.7598	12.7976	16.5829	13.3083	6.48542	7.3077	5.77005					c	c	a	a	b	0.0265088	0.0310471	0.0333474	4.95068e-07	4.72753e-07	6.88342e-07	0.191169	0.279157	0.150969	0.156822	0.269653	0.182133	0.376091	0.502142	0.590683					c	c	b	b	a
Kaempferol derivative5	3.45666e-07	3.40743e-07	3.39061e-07	0.10221	0.107073	0.152768	10.5526	6.09884	3.85931	19.1197	18.1982	21.2424	25.1004	25.3056	26.1158					d	d	c	b	a	3.7573e-07	3.72293e-07	3.87028e-07	0.0501369	0.0593219	0.0780424	0.787778	0.863023	1.08339	1.82787	2.2392	2.41061	7.36591	8.54381	9.09694					d	d	c	b	a
Kaempferol derivative6	0.0338551	0.0415449	0.0476308	0.302	0.255498	0.299503	5.75491	0.566496	5.06906	4.00196	6.32964	5.93089	2.88588	4.19399	3.63053					b	b	a	a	a	0.0206681	0.0150016	0.0212896	0.146868	0.247695	0.361992	3.05879	2.41063	3.57486	4.2886	4.98574	4.79627	10.1128	7.39329	10.5141					d	d	c	b	a
Kaempferol derivative7	0.0803659	0.101976	0.103005	0.595715	0.49624	0.571462	6.8857	5.27322	6.59163	4.56615	6.98079	6.04746	2.70811	4.52558	3.69526					c	c	a	a	b	0.028396	0.0422534	0.047166	0.285217	0.207298	0.491298	2.00198	1.55904	1.37499	4.41835	4.5913	4.23259	3.57809	4.5378	5.14178					c	c	b	a	a
Kaempferol derivative8	3.87504	3.51154	3.75628	3.93183	3.4237	4.86904	4.75195	4.83774	8.70103	3.83727	4.46832	3.96274	2.10435	1.83831	1.99229					bc	b	a	b	c	1.2406	1.87968	2.23327	4.75819	3.86642	10.3984	3.58446	4.57273	7.62292	4.82355	3.9637	5.63565	2.55814	3.20107	1.73112					c	a	ab	abc	bc
Kaempferol derivative9	1.8971	2.00285	1.75742	2.07785	1.91933	2.46344	0.944435	0.769683	1.05025	0.707997	0.814491	0.777284	0.439719	0.530673	0.577949					d	d	c	b	a	1.02925	1.08592	1.10289	2.74086	1.72338	4.60003	1.44679	1.06272	1.81098	1.60964	1.31636	1.82961	1.27457	1.3448	0.85637					b	b	b	b	a
Kaempferol derivative10	0.150721	0.237232	0.179162	0.690167	0.345614	0.765668	5.56149	4.03058	4.60436	5.67831	7.46581	8.20807	8.85321	11.2679	10.3563					c	c	a	a	b	0.116907	0.115838	0.130631	0.397763	0.417123	0.580197	0.265218	0.236934	0.557083	0.200468	0.213312	0.244436	3.12455	1.3845	2.20334					c	c	b	b	a
Kaempferol derivative11	3.45666e-07	3.40743e-07	3.39061e-07	4.11018e-07	3.68725e-07	4.60007e-07	5.36638	3.5877	3.49358	4.53055	6.30819	4.43628	1.96756	2.24273	2.67347					a	a	b	b	b	3.7573e-07	3.72293e-07	3.87028e-07	4.95068e-07	4.72753e-07	6.88342e-07	0.0970327	0.0810904	0.0938576	0.0802709	0.121965	0.0898313	0.174795	0.227039	0.262389					b	a	ab	a	ab
Kaempferol derivative12	1.15836	0.95877	1.06211	1.22268	0.90801	1.42579	0.419324	0.333366	0.43995	0.482203	0.439296	0.437454	0.249054	0.294362	0.310412					a	b	c	c	c	2.02144	2.04332	2.12597	4.02354	3.47819	7.25144	3.33037	3.11295	4.4636	4.62532	3.8837	5.15742	4.03134	4.05164	2.88343					a	b	c	c	c
Kaempferol derivative13	0.446407	0.356256	0.413919	0.234561	0.231494	0.279672	0.0235444	0.0181548	0.0229291	3.64417e-07	4.35203e-07	4.5481e-07	2.86224e-07	3.20659e-07	3.13492e-07					c	c	b	a	a	6.97866	6.65294	9.11517	3.04637	2.55181	4.75585	0.0869275	0.0654827	0.153311	3.69652e-07	3.5976e-07	3.79831e-07	3.47775e-07	3.58182e-07	3.42938e-07					d	d	c	b	a
Kaempferol derivative14	0.470612	0.443978	0.421954	0.945103	0.693371	1.27563	10.1241	7.10406	7.64755	16.8467	15.9227	18.9638	19.6731	18.346	18.4189					c	c	b	a	ab	0.321546	0.191183	0.230686	0.875839	0.933985	1.82624	2.79657	3.04985	2.33241	4.15603	4.40315	4.91741	7.43817	5.58966	8.6508					d	c	c	b	a
Kaempferol derivative15	0.791828	0.657157	0.923369	3.09421	2.1747	4.10396	21.7173	3.24519	16.8556	22.6862	23.8087	26.0751	21.2444	22.0832	14.6584					a	a	b	b	b	0.770921	0.475465	0.721391	2.64977	2.42462	5.45201	4.99755	4.96767	4.40073	6.98064	7.22326	7.86123	11.5768	9.09123	12.2833					b	a	c	d	d
Kaempferol derivative16	0.715009	0.559977	1.13699	0.629132	0.595929	0.732132	0.21114	0.386307	0.443744	0.0926647	0.16772	0.158873	0.114306	0.0897454	0.0708326					b	a	a	a	b	1.11646	1.17692	1.62769	1.73512	1.48413	2.03429	0.489056	0.54733	0.844484	0.307242	0.212987	0.288217	0.146268	0.156066	0.10983					d	a	b	c	bc
Kaempferol derivative17	3.45666e-07	3.40743e-07	3.39061e-07	0.242675	0.234384	0.261039	0.161047	0.171925	0.342366	0.122171	0.180123	0.166133	0.0403255	0.0692612	0.0359424					a	b	bc	bc	c	3.7573e-07	3.72293e-07	3.87028e-07	0.296094	0.296941	0.349805	0.262456	0.274896	0.26062	0.221053	0.218046	0.21451	0.246655	0.280419	0.231769					ab	a	ab	ab	b
Kaempferol derivative18	1.3787	3.3369	3.40155	1.83313	1.23962	1.79906	0.964191	0.895345	0.946314	0.901055	0.853388	0.939062	0.459213	0.49879	0.48953					a	a	b	b	b	6.21354	3.48142	3.73352	6.91929	5.20238	8.36707	4.71903	3.23456	7.64488	4.23349	3.65175	4.79324	4.05138	4.34907	2.45954					a	a	b	b	b
Kaempferol derivative19	1.44208	1.52234	1.5938	1.38846	1.22536	1.79593	0.187517	0.160564	0.23291	0.114226	0.148387	0.160451	2.86224e-07	3.20659e-07	3.13492e-07					a	a	b	bc	c	6.74003	4.74861	6.29618	7.04886	4.55144	8.8181	0.809134	0.669419	1.52168	0.637305	0.403822	0.684232	3.47775e-07	3.58182e-07	3.42938e-07					b	a	b	b	b
Myricetin derivative	5.19843	4.04441	6.19804	8.25672	6.75261	12.1888	3.5731	5.79282	4.03091	2.46202	3.78431	3.41447	1.41135	2.10207	1.18118					b	a	bc	bc	c	0.435327	0.56599	0.684903	2.11571	2.7539	4.4848	2.48406	1.99875	3.56685	1.98218	2.65698	2.40198	1.80702	1.122	1.11189					c	a	a	ab	bc
Quercetin1	0.130548	0.158637	0.157854	0.401731	0.346518	0.40469	0.306005	0.323212	1.17502	0.336055	0.436198	0.382976	0.0858792	0.0794869	0.0745619					b	ab	a	ab	b	0.166405	0.198524	0.277655	0.513844	0.533816	0.777253	0.559059	0.451254	0.823188	1.49213	1.66206	1.2128	0.673404	0.468771	0.393757					c	b	b	a	bc
Quercetin2	0.270156	0.273511	0.257827	0.411503	0.394077	0.571872	0.328432	0.460721	0.83149	0.137629	0.246655	0.22271	0.0591482	0.113096	0.0876756					ab	a	a	b	c	0.250764	0.196032	0.312818	0.47034	0.387878	0.609362	0.273515	0.389821	0.544176	0.38814	0.296347	0.388198	0.194549	0.23541	0.118775					b	a	bc	c	bc
Quercetin3	2.13312	1.71415	1.70107	2.46712	2.18699	3.25467	2.90298	2.16417	3.09083	3.64417e-07	4.35203e-07	4.5481e-07	0.749811	0.89957	0.972904					a	b	c	c	c	1.60298	1.39585	1.3864	2.67359	2.43047	3.3603	2.70404	1.77061	2.84853	3.69652e-07	3.5976e-07	3.79831e-07	2.1955	3.20106	1.99558					a	b	c	c	c
Quercetin4	1.11892	0.925224	1.30113	1.42162	1.38875	1.75712	1.63159	1.5801	2.09261	1.41166	1.54248	1.67978	1.08342	1.11819	1.01556					b	ab	a	ab	c	0.0780472	0.790728	0.91412	1.61801	1.71606	2.59484	1.21577	0.985068	1.16904	1.06619	1.08022	0.962226	1.20117	1.25213	1.33927					b	a	bc	c	bc
Quercetin derivative1	0.824977	0.603071	0.731084	0.83468	0.774846	1.04587	0.838472	0.956614	0.958722	0.477417	0.771147	0.724033	0.246177	0.44531	0.41369					c	c	a	b	c	0.882978	0.986823	1.00014	1.16988	1.52191	1.76347	0.699478	0.675345	0.757277	0.559199	0.639583	0.54067	0.824339	0.722344	0.91935					d	c	b	b	a
Quercetin derivative2	1.84824	1.43023	1.61805	0.576804	0.790078	0.910253	4.50547e-07	4.16127e-07	6.55143e-07	3.64417e-07	4.35203e-07	4.5481e-07	2.86224e-07	3.20659e-07	3.13492e-07					b	a	a	c	c	4.66816	6.22395	7.73205	4.46263	3.55983	4.1616	3.71103e-07	3.5311e-07	4.74456e-07	3.69652e-07	3.5976e-07	3.79831e-07	3.47775e-07	3.58182e-07	3.42938e-07					b	a	a	a	b
Quercetin derivative3	8.12116	6.10292	9.70234	9.03432	8.09009	12.7526	10.7378	9.27343	14.295	8.19624	10.9015	9.06599	2.86252	4.55004	3.79178					b	a	a	b	b	12.1539	10.8972	13.7103	17.7058	23.4214	28.7767	9.03182	8.10231	10.296	7.13746	7.38457	6.70373	10.1919	8.62391	10.5821					c	a	ab	b	ab
Quercetin derivative4	1.03647	1.31438	1.14555	1.82618	0.965189	1.42343	23.1653	20.8329	31.9133	9.36687	12.5814	14.6061	4.09889	5.95157	5.15396					b	a	a	ab	c	0.792269	0.806682	0.793575	1.96867	2.54329	3.22017	7.28556	6.47966	5.70097	4.24457	6.85197	4.49352	7.85098	8.57159	8.67181					c	ab	b	ab	a
Quercetin derivative5	0.504686	0.453581	0.538745	1.1886	1.17677	1.55292	1.29752	1.33351	1.67399	0.103226	0.340836	0.24309	0.0183834	0.0364026	0.0278618					bc	a	b	c	c	0.524732	0.316718	0.751766	0.982962	0.555898	1.53022	1.22448	1.07354	1.68853	1.09213	0.846498	1.25901	0.197314	0.327809	0.254214					b	a	b	b	b
Quercetin derivative6	2.51668	2.06082	3.55826	4.98342	3.61252	6.12901	4.15041	5.31273	5.57496	1.80419	3.52135	3.53861	1.13789	2.11304	1.65605					a	a	a	a	a	1.30419	1.19302	1.44658	3.43465	5.35492	6.7951	4.21025	3.41471	4.51435	3.12472	3.9684	3.18925	4.68245	4.00006	5.26387					bc	a	ab	c	bc
Quercetin derivative7	11.0291	11.9904	13.044	20.6699	17.3374	24.8829	18.4176	19.668	19.8317	11.1634	19.6297	17.821	5.30188	7.04966	4.67573					bc	a	ab	bc	c	2.99213	2.73973	3.31604	11.9232	12.5348	22.119	13.9234	10.065	12.7963	14.6446	15.8826	13.9722	19.0461	17.1417	18.4841					c	ab	b	b	a
Quercetin derivative8	1.0707	0.91373	1.38682	3.3621	3.23531	4.30966	0.294823	2.15429	3.39168	0.0612006	0.0479982	0.063271	0.121771	0.104075	0.0794043					b	a	a	a	b	0.47211	0.612925	0.69706	2.21347	2.6261	4.56974	0.216109	0.265843	0.438105	0.117357	0.124407	0.132981	0.23532	0.318408	0.304857					b	a	a	a	a
Quercetin derivative9	1.82603	0.714425	1.79212	0.67822	0.593809	1.24391	1.28629	0.744361	1.08797	1.70761	1.06635	1.36373	0.575855	1.06495	1.581					bc	a	a	ab	c	0.459662	0.368372	0.564016	0.594745	0.779014	0.996269	0.536901	0.882783	0.607721	0.35224	0.330253	0.290261	0.384521	0.451762	0.611217					b	a	a	a	a
Quercetin derivative10	7.81641	6.22058	8.41783	12.9469	9.46235	15.188	10.4548	11.9597	9.24019	6.42211	9.79187	9.64336	4.33141	7.19549	5.21388					bc	a	a	ab	c	5.84092	6.31353	6.22683	13.3909	15.7554	21.0176	16.432	12.1474	15.1554	14.8128	17.1407	14.3381	21.0955	18.2805	21.3353					b	a	b	b	b
Quercetin derivative11	44.1945	37.4194	48.1415	65.8088	57.1218	75.9944	65.3004	64.4736	84.6986	46.8876	65.3026	64.4152	30.361	37.0707	27.4176					b	a	a	b	b	25.8392	27.9979	33.7588	65.2021	62.351	103.849	59.5539	50.2129	67.5782	60.9008	60.6643	61.3087	60.1009	60.0211	58.5392					b	a	a	a	b
Quercetin derivative12	4.68369	3.13954	4.49176	6.95155	5.94177	7.76139	6.33691	6.40637	5.64918	4.27271	6.64259	6.23102	2.5162	3.04264	2.82874					bc	a	a	ab	c	2.75235	2.51391	2.49237	6.12786	5.5462	10.2189	6.25455	4.7942	6.47923	7.10869	7.28221	7.2727	7.44118	7.1971	6.53772					b	a	b	b	a
Quercetin derivative13	1.10257	0.882328	0.965358	1.28102	1.22985	1.41651	1.29094	1.28316	1.75554	1.06817	1.33878	1.34851	0.735325	0.736289	0.714647					bc	ab	a	c	c	0.716149	0.621943	0.623398	1.0013	0.944363	1.36469	0.701958	0.677265	0.790877	0.690728	0.728038	0.682497	0.789801	0.782999	0.811405					bc	a	ab	ab	c
Quercetin derivative14	3.60976	6.74438	4.12601	13.6568	7.55916	11.3273	8.42517	8.82447	15.5351	3.25443	5.45873	4.40675	1.78625	2.84618	2.36949					b	a	a	d	c	1.20052	1.18954	1.36087	4.1211	5.36895	6.2009	4.93291	4.80872	8.10118	4.05594	4.63302	4.36894	2.23424	2.2923	1.39563					b	a	a	c	a
Quercetin derivative15	2.21758	2.08446	2.54541	4.17371	3.08675	4.9308	3.61473	3.93136	4.60732	2.13117	3.43499	3.3618	1.29728	2.30888	1.08214					b	a	a	a	b	0.119576	1.08992	1.21844	2.10648	2.73181	2.86026	1.82466	1.38033	1.42694	1.30314	1.7393	1.07216	3.01136	2.34537	2.60751					c	a	bc	bc	b
Catechin1	12.7407	12.5423	12.2304	14.7021	12.3272	17.1006	14.3483	13.4118	23.9836	9.7007	13.3332	11.9278	3.73807	4.63327	4.64728					ab	ab	a	b	c	7.82947	10.5985	10.1654	24.5981	23.8101	47.5865	19.3756	22.0912	31.8191	22.4943	18.0496	24.6113	13.7221	15.434	10.878					c	a	ab	abc	bc
Catechin2	54.5004	43.1635	50.0068	58.2271	52.3422	68.2589	24.6122	41.1244	49.1379	14.7489	20.8994	19.7349	6.46265	6.56245	6.30174					ab	a	b	c	c	65.1225	62.5058	76.2534	100.935	89.2813	142.872	43.9999	44.5237	72.2807	30.5829	23.2459	33.3057	18.7635	22.0989	12.7547					b	a	b	c	c
Catechin derivative1	0.11122	0.114804	0.137864	0.347583	0.158658	0.304703	4.50547e-07	4.16127e-07	6.55143e-07	3.64417e-07	4.35203e-07	4.5481e-07	3.31088	4.06683	3.98548					b	b	b	b	a	0.117542	0.103552	0.134502	0.147486	0.1398	0.379176	3.71103e-07	3.5311e-07	4.74456e-07	3.69652e-07	3.5976e-07	3.79831e-07	0.163704	0.0946204	0.12601					ab	a	b	b	a
Catechin derivative2	3.06808	3.10579	2.84625	4.37884	3.64153	4.52837	1.87027	3.22611	3.16565	0.839274	1.40028	1.34628	0.469509	0.419761	0.462308					b	a	b	c	c	2.2644	2.29806	2.27597	4.45078	3.60983	5.69692	1.55686	1.3687	2.5441	1.35074	1.11606	1.5472	0.853046	0.92833	0.463228					b	a	b	bc	c
Catechin derivative3	2.30683	3.66232	3.54879	3.87665	2.98925	4.68234	3.42881	2.70717	4.97591	2.73196	3.59875	3.0277	1.14975	1.46812	1.34729					a	a	a	a	b	3.3594	2.35106	4.47671	5.28656	5.17547	7.72085	2.61043	2.35744	3.98349	3.7258	2.92082	4.69679	2.87308	2.72201	1.8637					b	a	b	b	b
Catechin derivative4	2.59425	2.08466	2.05879	2.18543	2.47129	2.61865	0.453082	1.1241	1.08168	0.22203	0.357313	0.315132	0.0644524	0.0602324	0.0746222					a	a	b	c	c	2.70865	2.41455	3.58345	4.13957	3.10804	5.78611	1.03408	1.09795	2.2548	0.622697	0.452083	0.822203	0.332979	0.400876	0.356082					b	a	c	cd	d
Catechin derivative5	0.177132	0.131958	0.141595	0.217502	0.170361	0.261325	0.599381	0.451154	1.15774	0.297638	0.617373	0.476114	0.0610145	0.0877626	0.0763141					bc	bc	a	ab	c	0.127856	0.121314	0.137286	0.302198	0.357875	0.45552	0.341991	0.435648	0.57429	0.30412	0.264887	0.305956	0.186065	0.232064	0.139439					d	ab	a	bc	cd
Catechin derivative6	0.0612699	0.0636541	0.0684182	0.102036	0.0995021	0.126455	0.0119986	0.0408341	0.037704	0.012197	0.0127148	0.011909	0.00150439	0.00194053	0.0021466					b	a	c	d	d	0.380931	0.435407	0.407326	0.841031	0.636572	0.996371	0.3927	0.282874	0.541883	0.549984	0.750543	0.625578	0.479373	0.670565	0.373415					b	a	b	ab	b
Catechin derivative7	22.2125	17.722	17.7066	16.4985	14.7325	21.3803	13.9285	15.7452	21.0033	4.15313	6.87865	6.95567	0.659738	1.1621	0.756518					a	a	a	b	c	7.89699	10.0831	10.5477	13.3154	10.969	23.1332	3.09286	3.59627	4.39318	3.03174	2.59608	5.11697	0.823295	0.92477	0.397407					b	a	c	c	c
Catechin derivative8	0.895549	0.791541	0.857263	1.32008	1.09631	1.63647	4.82988	3.50322	7.67669	2.43461	4.62494	4.28314	0.881863	1.06217	1.00215					b	b	a	a	b	0.756495	0.643303	0.889719	1.17551	1.39221	1.33173	1.20719	1.43197	1.75314	0.928481	0.972015	0.927671	0.827306	0.887853	0.754754					b	a	a	b	b
Catechin derivative9	3.71396	3.23246	4.05773	3.57779	3.27313	4.87834	0.415066	0.41159	0.692453	0.253031	0.293464	0.319078	0.207837	0.196135	0.209694					a	a	b	b	b	14.33	11.2131	17.865	19.4882	12.3355	25.1223	2.04546	1.84007	4.43604	1.50793	0.882179	1.59682	0.733491	0.903615	0.794224					a	a	b	b	b
Catechin derivative10	1.99069	1.62683	2.21216	2.37832	2.0964	3.16863	1.08514	1.26279	1.52207	1.24984	1.09853	1.13615	0.558311	0.648975	0.622985					b	a	c	c	d	4.5401	4.02894	5.16484	11.3277	9.53307	19.8767	8.78683	8.53259	12.0324	11.5032	9.43836	12.1115	9.65714	9.654	7.11571					b	a	a	a	ab
Catechin derivative11	0.949735	0.842385	0.846235	1.18705	0.994499	1.34404	0.402249	0.566821	0.783819	0.22752	0.338236	0.324077	0.102046	0.10751	0.108437					b	a	c	d	d	2.49501	2.13233	2.92335	4.28743	3.5454	5.18723	1.1976	1.0301	1.74486	0.882132	0.739449	1.00378	0.674708	0.69611	0.42497					b	a	c	cd	d
Catechin derivative12	2.67634	3.69102	3.97337	3.63218	2.66948	5.73847	2.10265	1.85079	2.53714	1.98498	1.86476	2.1754	0.953856	1.02226	1.02207					ab	a	bc	c	c	6.89312	5.34785	8.64127	14.9972	11.2553	18.5451	10.3286	7.76547	18.0903	9.39212	8.01895	10.7289	9.06328	9.20641	5.38332					b	a	ab	b	b
