# Supplementary material for: Differences in flavonoid pathway metabolites and transcripts affect yellow petal colouration in the aquatic plant Nelumbo nucifera
Source: BMC Plant Biol. 2019 Jun 24;19:277. doi: 10.1186/s12870-019-1886-8 (PMC6592004; doi:10.1186/s12870-019-1886-8)
Supplement: Supplementary file 7 — Table S6. Difference between MLQS and YGB on secondary metabolites during flower coloration. The data used for the Student’s t-test were the content of secondary metabolites (Table S5). In the Student’s t-test results (Item A vs Item B), red or blue indicate comparing with Item A, Item B increased or decreased significantly (p < 0.05) or highly significantly (p < 0.01). (XLS 24 kb) [file 12870_2019_1886_MOESM7_ESM.xls]

## Sheet: Sheet1
Table S6. Differences between MLQS and YGB on secondary metabolites during flower coloration.
Data											The Student's t-test (p < 0.05)					The Student's t-test (p < 0.01)
	YS1/WS1	YS2/WS2	YS3/WS3	YS4/WS4	YS5/WS5	Log2(YS1/WS1)	Log2(YS2/WS2)	Log2(YS3/WS3)	Log2(YS4/WS4)	Log2(YS5/WS5)	YS1 vs WS1	YS2 vs WS2	YS3 vs WS3	YS4 vs WS4	YS5 vs WS5	YS1 vs WS1	YS2 vs WS2	YS3 vs WS3	YS4 vs WS4	YS5 vs WS5
Phenylalanine	0.80197	0.995113	1.69912	1.8266	1.78818	-0.318381	-0.00706719	0.76479	0.869157	0.83849
Coumaric acid1	1.11894	1.53242	0.436856	0.437917	0.426919	0.162137	0.615814	-1.19477	-1.19127	-1.22797
Coumaric acid2	0.447629	0.268904	0.787657	0.88426	1.13964	-1.15962	-1.89484	-0.344361	-0.177457	0.188576
Dihydromyricetin1	0.739412	0.876172	0.714144	1.678	2.37759	-0.435549	-0.190715	-0.485714	0.746747	1.2495
Dihydromyricetin2	0.99075	1.06962	0.639248	1.31923	1.13964	-0.0134075	0.0970964	-0.645551	0.399696	0.188576
Dihydroquercetin1	2.19718	1.33588	0.787657	1.02531	4.41404	1.13565	0.417795	-0.344361	0.0360587	2.1421
Dihydroquercetin2	4.30151	0.870171	7.10417	15.9858	22.2425	2.10484	-0.200629	2.82867	3.99871	4.47525
Dihydrokaemferol1	1.10686	1.33588	0.696846	0.420046	0.399696	0.146471	0.417795	-0.521089	-1.25138	-1.32302
Dihydrokaemferol2	2.52204	2.50561	1.69934	0.833608	0.742771	1.33459	1.32516	0.764975	-0.262558	-0.429011
Dihydrokaempferol derivative1	1.06196	2.09508	3.00543	2.941	7.54488	0.0867358	1.067	1.58757	1.55631	2.9155
Dihydrokaempferol derivative2	4.77508	5.84568	1.65655	1.18216	1.2171	2.25552	2.54737	0.728183	0.241429	0.283442
Dihydrokaempferol derivative3	2.83286	8.69815	9.12701	14.5324	27.5722	1.50226	3.12071	3.19014	3.86121	4.78514
Isorhamnetin1	1.49366	2.52536	1.63763	2.07683	1.13964	0.578856	1.33649	0.711613	1.05438	0.188576
Isorhamnetin2	0.496531	1.29546	1.635	2.0322	4.08337	-1.01004	0.373466	0.709291	1.02304	2.02976
Isorhamnetin derivative1	0.394487	1.41936	1.60902	1.68552	4.03926	-1.34195	0.505236	0.686178	0.753193	2.01409
Isorhamnetin derivative2	1.10686	2.94251	5.98385	5.15871	8.86147	0.146471	1.55705	2.58107	2.36701	3.14755
Isorhamnetin derivative3	1.30831	2.80992	2.81902	3.14379	5.38405	0.387708	1.49053	1.49519	1.65251	2.42869
Isorhamnetin derivative4	1.10686	2.57892	4.23739	4.39935	7.18827	0.146471	1.36677	2.08318	2.13729	2.84565
Isorhamnetin derivative5	1.72236	2.32647	1.36888	2.03692	4.62191	0.78439	1.21814	0.452995	1.02639	2.20849
Isorhamnetin derivative6	0.347306	0.829826	1.40185	1.18621	3.48493	-1.52572	-0.26912	0.487335	0.246361	1.80113
Isorhamnetin derivative7	1.10686	1.33588	3.48116	3.24874	6.70859	0.146471	0.417795	1.79957	1.69988	2.74601
Isorhamnetin derivative8	0.489527	1.18305	1.35644	0.964962	2.33843	-1.03054	0.242505	0.43983	-0.0514564	1.22554
Isorhamnetin derivative9	2.23644	1.67683	1.2368	1.33246	4.84346	1.16121	0.745735	0.306609	0.414089	2.27604
Isorhamnetin derivative10	0.412884	0.591441	0.263246	0.64401	1.21308	-1.27619	-0.757693	-1.92552	-0.634844	0.278673
Kaempferol	0.662473	1.65297	0.137222	0.0956484	0.73411	-0.594067	0.725065	-2.86542	-3.38612	-0.445932
Kaempferol derivative1	0.634413	2.72825	0.0861705	0.254169	0.546414	-0.656506	1.44798	-3.53666	-1.97614	-0.871934
Kaempferol derivative2	0.923275	1.67026	0.118816	0.0976638	0.141661	-0.115168	0.740075	-3.0732	-3.35603	-2.81949
Kaempferol derivative3	1.00724	1.51326	0.354512	0.163559	0.181037	0.0104077	0.597657	-1.49609	-2.61212	-2.46565
Kaempferol derivative4	0.39306	1.33588	0.0142961	0.0142568	0.0750858	-1.34718	0.417795	-6.12824	-6.1322	-3.73532
Kaempferol derivative5	1.10686	0.517885	0.133305	0.110616	0.326791	0.146471	-0.949296	-2.90719	-3.17637	-1.61356
Kaempferol derivative6	0.462968	0.882794	0.794022	0.865218	2.61616	-1.11102	-0.17985	-0.332749	-0.208864	1.38745
Kaempferol derivative7	0.412884	0.591441	0.263246	0.75264	1.21308	-1.27619	-0.757693	-1.92552	-0.409968	0.278673
Kaempferol derivative8	0.480446	1.55613	0.862739	1.17562	1.26207	-1.05755	0.637962	-0.213004	0.233422	0.335793
Kaempferol derivative9	0.568827	1.403	1.56292	2.06786	2.24482	-0.813939	0.488519	0.644247	1.04814	1.1666
Kaempferol derivative10	0.640745	0.774423	0.0746128	0.0308266	0.220241	-0.642177	-0.368806	-3.74443	-5.01968	-2.18285
Kaempferol derivative11	1.10686	1.33588	0.0218499	0.0191206	0.0964912	0.146471	0.417795	-5.51623	-5.70873	-3.37346
Kaempferol derivative12	1.94723	4.14826	9.14519	10.0566	12.8438	0.961424	2.05251	3.19301	3.33007	3.683
Kaempferol derivative13	18.6973	13.8845	4.73046	0.88426	1.13964	4.22476	3.7954	2.24198	-0.177457	0.188576
Kaempferol derivative14	0.556222	1.24774	0.328788	0.260502	0.384114	-0.846268	0.319323	-1.60477	-1.94064	-1.38039
Kaempferol derivative15	0.829462	1.12307	0.343534	0.304053	0.568263	-0.269752	0.16745	-1.54147	-1.71761	-0.815369
Kaempferol derivative16	1.62567	2.68422	1.80646	1.92828	1.49941	0.701034	1.4245	0.853165	0.947314	0.584396
Kaempferol derivative17	1.10686	1.27739	1.18159	1.39533	5.21438	0.146471	0.353202	0.24073	0.480605	2.3825
Kaempferol derivative18	1.65433	4.20557	5.55927	4.70706	7.50242	0.726251	2.0723	2.4749	2.23483	2.90736
Kaempferol derivative19	3.90171	4.63028	5.16399	4.07825	1.13964	1.96411	2.2111	2.36849	2.02795	0.188576
Myricetin derivative	0.109205	0.343936	0.600863	0.728835	0.860759	-3.19489	-1.53979	-0.734892	-0.456335	-0.216319
Quercetin1	1.43742	1.58283	1.01622	3.78019	6.40164	0.523483	0.662511	0.0232129	1.91846	2.67844
Quercetin2	0.947748	1.06543	0.745082	1.76721	2.11116	-0.0774239	0.0914361	-0.424528	0.821472	1.07804
Quercetin3	0.79037	1.07025	0.897671	0.88426	2.81897	-0.3394	0.097946	-0.155742	-0.177457	1.49517
Quercetin4	0.53296	1.29807	0.635313	0.670844	1.17885	-0.9079	0.376366	-0.654461	-0.575951	0.237384
Quercetin derivative1	1.32921	1.67781	0.774237	0.881808	2.23135	0.410569	0.746582	-0.369152	-0.181463	1.15792
Quercetin derivative2	3.80354	5.35061	0.787657	0.88426	1.13964	1.92734	2.4197	-0.344361	-0.177457	0.188576
Quercetin derivative3	1.53644	2.33972	0.799567	0.753656	2.6238	0.619588	1.22634	-0.322709	-0.408021	1.39166
Quercetin derivative4	0.684282	1.83452	0.256433	0.42649	1.65047	-0.547337	0.875403	-1.96335	-1.22941	0.722875
Quercetin derivative5	1.06426	0.783271	0.926023	4.65346	9.42961	0.0898568	-0.352417	-0.11088	2.2183	3.2372
Quercetin derivative6	0.484748	1.05839	0.807237	1.16	2.84215	-1.04469	0.0818648	-0.308936	0.214119	1.50698
Quercetin derivative7	0.250888	0.740608	0.635124	0.915363	3.21084	-1.99488	-0.433218	-0.65489	-0.127585	1.68295
Quercetin derivative8	0.528614	0.86268	0.157522	2.17282	2.81273	-0.919713	-0.213102	-2.66637	1.11957	1.49197
Quercetin derivative9	0.321299	0.942005	0.650098	0.235096	0.449284	-1.63801	-0.0861939	-0.621272	-2.08868	-1.1543
Quercetin derivative10	0.818589	1.33424	1.38162	1.79027	3.62655	-0.288788	0.416022	0.466363	0.840178	1.8586
Quercetin derivative11	0.675085	1.16326	0.826889	1.03549	1.88363	-0.56686	0.218175	-0.274234	0.0503193	0.913518
Quercetin derivative12	0.630015	1.05995	0.952998	1.26346	2.52468	-0.666541	0.0839972	-0.0694552	0.337375	1.3361
Quercetin derivative13	0.664855	0.842891	0.50122	0.559523	1.09054	-0.588888	-0.246582	-0.996484	-0.83773	0.125042
Quercetin derivative14	0.259039	0.482157	0.54424	0.995273	0.845793	-1.94876	-1.05243	-0.877684	-0.00683615	-0.241623
Quercetin derivative15	0.354576	0.631481	0.381122	0.460867	1.69875	-1.49583	-0.663189	-1.39167	-1.11758	0.76447
Catechin1	0.762218	2.17528	1.41633	1.86362	3.07514	-0.391724	1.1212	0.502153	0.898107	1.62065
Catechin2	1.38065	1.86261	1.39983	1.5733	2.77423	0.465349	0.897329	0.485248	0.653798	1.47209
Catechin derivative1	0.977215	0.821834	0.787657	0.88426	0.0338228	-0.0332519	-0.283082	-0.344361	-0.177457	-4.88586
Catechin derivative2	0.758131	1.09633	0.662024	1.11941	1.66073	-0.399481	0.13268	-0.595044	0.162733	0.731814
Catechin derivative3	1.07031	1.57451	0.805566	1.21211	1.88108	0.0980316	0.654907	-0.311926	0.277521	0.91156
Catechin derivative4	1.29223	1.79148	1.64989	2.12078	5.46864	0.369863	0.841155	0.72237	1.08459	2.45118
Catechin derivative5	0.857488	1.71844	0.61221	0.628961	2.47707	-0.221811	0.781101	-0.707903	-0.668957	1.30864
Catechin derivative6	6.32901	7.54277	13.4471	52.3103	272.44	2.66198	2.91509	3.74922	5.70902	8.08979
Catechin derivative7	0.494922	0.901282	0.218685	0.597349	0.83211	-1.01473	-0.149949	-2.19307	-0.743354	-0.265155
Catechin derivative8	0.899843	0.962147	0.274351	0.249338	0.838341	-0.152255	-0.0556703	-1.8659	-2.00382	-0.254391
Catechin derivative9	3.9447	4.85504	5.47793	4.60611	3.96198	1.97992	2.27948	2.45363	2.20355	1.98622
Catechin derivative10	2.35585	5.3298	7.58444	9.48567	14.4388	1.23625	2.41408	2.92304	3.24575	3.85188
Catechin derivative11	2.8619	3.69302	2.2663	2.95039	5.64724	1.51697	1.8848	1.18034	1.56091	2.49755
Catechin derivative12	2.01942	3.72069	5.57491	4.67043	7.8891	1.01394	1.89557	2.47895	2.22356	2.97986
