# Supplementary material for: Differences in flavonoid pathway metabolites and transcripts affect yellow petal colouration in the aquatic plant Nelumbo nucifera
Source: BMC Plant Biol. 2019 Jun 24;19:277. doi: 10.1186/s12870-019-1886-8 (PMC6592004; doi:10.1186/s12870-019-1886-8)
Supplement: Supplementary file 8 — Table S7. Pearson correlation analyses between the Y/W primary metabolites and the secondary metabolites. * indicates significant correlation at P < 0.05 level, while ** indicates significant correlation at P < 0.01 level. Red and blue represent positive and negative correlations respectively. (XLS 13 kb) [file 12870_2019_1886_MOESM8_ESM.xls]

## Sheet: Sheet1
Table S7. Pearson correlation analyses between the Y/W primary metabolites and the secondary metabolites.
Primary metabolites Secondary metabolites	Phenylalanine	Coumaric acid	Dihydrokaempferol(-D)	Dihydromyricetin	Dihydroquercetin	Kaempferol(-D)	Myricetin(-D)	Quercetin(-D)	Catechin(-D)	Isorhamnetin(-D)
Silanol	0.179	0.053	0.144	-0.278	0.075	-0.089	0.063	-0.504	-0.329	-0.477
Glycerol	-0.098	0.457	0.652	-0.193	-0.549	0.383	0.026	0.125	0.263	0.074
Myo-Inositol	-0.728	0.785	0.845	-0.774	-0.826	0.758	-0.704	-0.396	-0.354	-0.482
D-Psicofuranose	0.394	-0.382	-0.384	0.85	0.234	-0.278	0.59	0.954*	0.864	0.960**
D-Allofuranose	-0.423	0.399	0.451	-0.963**	-0.326	0.31	-0.605	-0.897*	-0.849	-0.902*
D-(-)-Fructose	-0.984**	0.912*	0.836	-0.641	-0.904*	0.940*	-0.925*	-0.336	-0.324	-0.461
D-Glucose	-0.688	0.722	0.734	-0.922*	-0.627	0.64	-0.788	-0.82	-0.721	-0.882*
D-Lactose	-0.869	0.681	0.509	-0.584	-0.555	0.699	-0.918*	-0.585	-0.576	-0.675
Sucrose	-0.944*	0.955*	0.924*	-0.746	-0.928*	0.942*	-0.908*	-0.463	-0.399	-0.582
Boric acid	0.504	-0.415	-0.411	0.174	0.562	-0.505	0.371	-0.262	-0.164	-0.189
Lactic acid	-0.281	0.557	0.611	-0.347	-0.445	0.442	-0.279	-0.4	-0.189	-0.456
Oxalic acid	-0.357	0.195	0.238	-0.795	-0.233	0.185	-0.494	-0.569	-0.652	-0.561
Pipecolic acid	-0.39	0.674	0.743	-0.433	-0.588	0.564	-0.367	-0.393	-0.187	-0.465
4-Hydroxybutanoic acid	-0.512	0.706	0.783	-0.745	-0.631	0.596	-0.556	-0.634	-0.473	-0.697
Butanedioic acid	-0.555	0.474	0.339	-0.481	-0.285	0.432	-0.659	-0.682	-0.601	-0.733
2-Butenedioic acid	0.11	-0.172	-0.226	-0.299	0.364	-0.258	-0.109	-0.702	-0.637	-0.647
Nonanoic acid	-0.778	0.943*	0.939*	-0.557	-0.877	0.888*	-0.713	-0.383	-0.231	-0.503
Malic acid	0.842	-0.71	-0.677	0.898*	0.695	-0.708	0.903*	0.632	0.651	0.706
4-Aminobutanoic acid	0.521	-0.708	-0.816	0.361	0.823	-0.701	0.37	-0.098	-0.156	-0.002
L-Threonic acid	-0.501	0.57	0.538	0.22	-0.687	0.658	-0.241	0.587	0.581	0.469
L-(+)-Tartaric acid	-0.459	0.719	0.709	-0.04	-0.65	0.672	-0.318	0.006	0.192	-0.103
2-Keto-l-gluconic acid	-0.289	-0.046	-0.24	0.234	0.022	0.095	-0.241	0.259	0.089	0.23
Terephthalic acid	0.383	-0.226	-0.181	0.862	0.079	-0.155	0.624	0.998**	0.982**	0.984**
Shikimic acid	0.788	-0.702	-0.705	0.824	0.733	-0.707	0.808	0.476	0.498	0.553
Citric acid	0.397	-0.327	-0.281	0.775	0.153	-0.239	0.603	0.953*	0.879*	0.957*
2-Ketoglutaric acid	-0.84	0.985**	0.982**	-0.558	-0.951*	0.950*	-0.749	-0.309	-0.179	-0.438
Quininic acid	0.658	-0.603	-0.574	0.933*	0.477	-0.53	0.81	0.924*	0.854	0.968**
Ascorbic acid	0.392	-0.362	-0.414	0.226	0.524	-0.425	0.276	-0.23	-0.149	-0.172
Palmitic acid	-0.104	0.232	0.196	-0.168	-0.054	0.139	-0.176	-0.458	-0.296	-0.474
Linoelaidic acid	-0.894*	0.626	0.482	-0.688	-0.578	0.677	-0.945*	-0.529	-0.598	-0.61
α-Linolenic acid	-0.798	0.479	0.278	-0.428	-0.414	0.559	-0.83	-0.37	-0.462	-0.444
Sebacic acid	-0.483	0.34	0.198	0.293	-0.411	0.472	-0.294	0.502	0.413	0.41
L-Valine	0.366	-0.34	-0.353	-0.053	0.51	-0.435	0.181	-0.487	-0.402	-0.415
L-Isoleucine	-0.067	-0.17	-0.233	-0.631	0.316	-0.222	-0.351	-0.894*	-0.933*	-0.829
L-Serine	-0.223	0.252	0.194	-0.411	-0.056	0.16	-0.364	-0.7	-0.573	-0.708
L-Threonine	0.406	-0.33	-0.25	-0.306	0.453	-0.456	0.186	-0.616	-0.53	-0.527
Serine	0.534	-0.303	-0.183	-0.01	0.397	-0.435	0.415	-0.294	-0.151	-0.222
L-Aspartic acid	-0.673	0.321	0.139	-0.294	-0.321	0.432	-0.679	-0.161	-0.308	-0.22
β-Alanine	0.762	-0.697	-0.655	0.287	0.795	-0.776	0.612	-0.136	-0.087	-0.023
L-5-Oxoproline	-0.955*	0.793	0.701	-0.734	-0.776	0.827	-0.957*	-0.467	-0.496	-0.568
L-Glutamic acid	0.896*	-0.673	-0.566	0.818	0.623	-0.697	0.967**	0.638	0.683	0.715
L-Tyrosine	0.143	-0.114	-0.179	-0.01	0.302	-0.19	0.016	-0.425	-0.32	-0.395
Glyceric acid	0.392	-0.268	-0.225	0.845	0.111	-0.189	0.624	0.994**	0.956*	0.987**
Stearic acid	-0.204	0.255	0.18	-0.24	-0.062	0.176	-0.299	-0.542	-0.407	-0.562
1-Monopalmitin	-0.207	0.424	0.422	-0.178	-0.277	0.326	-0.215	-0.355	-0.16	-0.401
Glycerol monostearate	-0.067	0.268	0.261	-0.092	-0.111	0.168	-0.098	-0.34	-0.155	-0.364
